# Supplementary material for: Cognitive Impairment Induced by Delta9-tetrahydrocannabinol Occurs through Heteromers between Cannabinoid CB1 and Serotonin 5-HT2A Receptors
Source: PLoS Biol. 2015 Jul 9;13(7):e1002194. doi: 10.1371/journal.pbio.1002194 (PMC4497644; doi:10.1371/journal.pbio.1002194)
Supplement: S1 Data — Excel spreadsheet containing, in separate sheets, the underlying numerical data for figure panels Fig 1A–1C, Fig 1E–1I, Fig 2A–2G, Fig 3A–3D, Fig 4A–4B, Fig 4D, Fig 5A–5D, Fig 5F–5H, Fig 7B–7D, Fig 8B, Fig 9A–9D, Fig 10A–10D, Fig 10F–10I, S1B–S1E Fig, S2A–S2D Fig, S3A–S3F Fig, S5A–S5H Fig, S6A–S6D Fig, S9 Fig, and S11A–S11J Fig. (XLSX) [file pbio.1002194.s001.xlsx]

## Sheet: Fig 1A
FIG 1A
Label	Gen	Treat	DI
22.3	WT	THC 3	-0.068
22.4	WT	THC 3	0.181
25.1	WT	THC 3	0.101
25.2	WT	THC 3	-0.071
28.3	WT	THC 3	0.071
28.4	WT	THC 3	0.022
31.3	WT	THC 3	0.109
27.1	WT	THC 10	-0.012
27.2	WT	THC 10	0.159
27.3	WT	THC 10	-0.046
27.5	WT	THC 10	0.171
34.1	WT	THC 10	0.027
34.2	WT	THC 10	-0.088
34.4	WT	THC 10	0.082
35.1	WT	THC 10	0.156
35.2	WT	THC 10	0.15
22.1	WT	VEH	0.429
22.2	WT	VEH	0.349
25.3	WT	VEH	0.466
25.4	WT	VEH	0.376
28.2	WT	VEH	0.33
31.1	WT	VEH	0.495
31.2	WT	VEH	0.4
31.4	WT	VEH	0.462
23.1	KO	THC 3	0.229
23.2	KO	THC 3	0.107
26.2	KO	THC 3	0.263
26.4	KO	THC 3	0.127
29.1	KO	THC 3	0.467
32.1	KO	THC 3	0.324
32.3	KO	THC 3	0.457
32.4	KO	THC 3	0.468
33.1	KO	THC 3	0.248
24.1	KO	THC 10	-0.038
24.2	KO	THC 10	0.093
24.3	KO	THC 10	0.342
30.1	KO	THC 10	0.267
30.2	KO	THC 10	0.141
30.4	KO	THC 10	0.13
36.2	KO	THC 10	0.125
36.3	KO	THC 10	0.172
36.4	KO	THC 10	-0.06
23.3	KO	VEH	0.407
23.4	KO	VEH	0.568
26.1	KO	VEH	0.424
26.3	KO	VEH	0.536
29.3	KO	VEH	0.456
29.4	KO	VEH	0.5
32.2	KO	VEH	0.343
33.4	KO	VEH	0.531

## Sheet: Fig 1B
FIG 1B
Label	GEN	Group	% in OA
40.1	WT	VEH	15.18
40.4	WT	VEH	19.46
41.2	WT	VEH	24.31
41.4	WT	VEH	22.17
45.2	WT	VEH	12.24
45.4	WT	VEH	18.79
47.1	WT	VEH	9.96
47.4	WT	VEH	30.81
49.3	WT	VEH	15.52
51.2	WT	VEH	24.03
51.3	WT	VEH	16.65
42.1	KO	VEH	11.48
42.2	KO	VEH	19.06
43.1	KO	VEH	14.25
43.3	KO	VEH	28.35
44.1	KO	VEH	36.22
44.2	KO	VEH	16.99
46.3	KO	VEH	21.33
46.4	KO	VEH	20.96
50.1	KO	VEH	13.68
50.3	KO	VEH	14.63
40.2	WT	THC 0.3	42.92
40.3	WT	THC 0.3	20.54
41.1	WT	THC 0.3	22.21
41.3	WT	THC 0.3	25.84
45.1	WT	THC 0.3	12.79
45.3	WT	THC 0.3	19.21
47.2	WT	THC 0.3	34.21
47.3	WT	THC 0.3	20.75
49.2	WT	THC 0.3	32.86
49.4	WT	THC 0.3	39.35
51.1	WT	THC 0.3	19.66
51.4	WT	THC 0.3	26.89
42.3	KO	THC 0.3	16.33
42.4	KO	THC 0.3	21.1
43.2	KO	THC 0.3	19.8
43.4	KO	THC 0.3	19.5
44.4	KO	THC 0.3	19.68
44.5	KO	THC 0.3	20.12
46.2	KO	THC 0.3	24.35
50.2	KO	THC 0.3	30.5
50.4	KO	THC 0.3	23.49

## Sheet: Fig 1C
FIG 1C
Label	Gen	Treat	Sec of interac
A	WT	VEH	23
B	WT	VEH	21
E	WT	VEH	14
F	WT	VEH	24
2	WT	VEH	20.54
I	WT	THC	19
J	WT	THC	32
M	WT	THC	46
N	WT	THC	17
7	WT	THC	28.16
8	WT	THC	27.91
C	KO	VEH	22
D	KO	VEH	19
G	KO	VEH	18
H	KO	VEH	21
1	KO	VEH	19.39
4	KO	VEH	24.84
5	KO	VEH	24.05
K	KO	THC	24
L	KO	THC	17
O	KO	THC	12
P	KO	THC	5
6	KO	THC	16.38
9	KO	THC	11.81
10	KO	THC	17.41

## Sheet: Fig 1E
FIG 1E
Label	Gen	Group	Firing change
A1.1	WT	1 nM	-45.92
A1.2	WT	1 nM	-14.2
A1.3	WT	1 nM	-25.39
A1.4	WT	1 nM	-11.63
C1.1	WT	1 nM	-21.04
C1.4	WT	1 nM	-19.74
D1.2	WT	1 nM	-9.79
D1.3	WT	1 nM	-20.43
F1.1	WT	1 nM	-6.81
F1.2	WT	1 nM	1.85
F1.5	WT	1 nM	-16.8
B1.1	KO	1 nM	6.82
B1.2	KO	1 nM	-4.24
B1.5	KO	1 nM	-10.91
E1.1	KO	1 nM	4.24
E1.2	KO	1 nM	-11.46
G1.3	KO	1 nM	-5.62
H1.1	KO	1 nM	-13.63
A1.2	WT	10 nM	37.2
A1.3	WT	10 nM	3.74
A1.4	WT	10 nM	17.2
C1.1	WT	10 nM	-11.86
C1.2	WT	10 nM	19.2
C1.3	WT	10 nM	2.23
C1.4	WT	10 nM	14.32
D1.1	WT	10 nM	19.37
D1.2	WT	10 nM	6.75
D1.3	WT	10 nM	-37.39
F1.1	WT	10 nM	-11.28
F1.3	WT	10 nM	16.95
F1.4	WT	10 nM	19.09
F1.5	WT	10 nM	-25.26
B1.2	KO	10 nM	17.64
B1.3	KO	10 nM	-6.33
B1.4	KO	10 nM	39.97
B1.5	KO	10 nM	-28.64
E1.2	KO	10 nM	-0.52
E1.3	KO	10 nM	-10.4
E1.4	KO	10 nM	26.29
G1.3	KO	10 nM	-11.79
G1.4	KO	10 nM	39.33
H1.1	KO	10 nM	-13.05

## Sheet: Fig 1F
FIG 1F
Label	Gen	Basal Firing
A1.1	WT	15
A1.2	WT	25
A1.3	WT	9
A1.4	WT	12
A1.5	WT	31
A1.6	WT	21
C1.1	WT	32
C1.2	WT	11
C1.3	WT	12
C1.4	WT	22
C1.5	WT	22
D1.1	WT	12
D1.2	WT	19
D1.3	WT	15
D1.4	WT	29
D1.5	WT	29
D1.6	WT	9
D1.7	WT	11
F1.1	WT	19
F1.2	WT	22
F1.3	WT	24
F1.4	WT	31
F1.5	WT	13
F1.6	WT	29
B1.1	KO	32
B1.2	KO	13
B1.3	KO	10
B1.4	KO	10
B1.5	KO	17
E1.1	KO	18
E1.2	KO	23
E1.3	KO	23
E1.4	KO	19
E1.5	KO	15
E1.6	KO	18
G1.1	KO	23
G1.2	KO	15
G1.3	KO	17
G1.4	KO	18
G1.5	KO	9
H1.1	KO	23
H1.2	KO	21
H1.3	KO	25
H1.4	KO	12

## Sheet: Fig 1GHI
			FIG 1G	FIG 1H	FIG 1I
Label	Gen	Treat	Paw Tremor	Sniffings	GWS
6.3	WT	VEH	3	3	23.6
14.2	WT	VEH	10	0	21.8
15.1	WT	VEH	8	0	10.6
15.3	WT	VEH	13	0	16.7
25.2	WT	VEH	2	0	7.4
13.1	WT	VEH	5	0	11.2
13.3	WT	VEH	1	0	5.6
24.1	WT	VEH	1	0	10.5
6.1	WT	THC	26	97	62
6.2	WT	THC	22	35	39
14.1	WT	THC	50	71	65.5
15.2	WT	THC	51	79	64.2
15.4	WT	THC	60	36	63.2
25.1	WT	THC	47	87	60.8
13.2	WT	THC	52	63	61.2
13.4	WT	THC	71	66	63
10.2	KO	VEH	0	0	6.1
22.2	KO	VEH	3	0	11.6
19	KO	VEH	2	0	13.4
16.1	KO	VEH	3	0	12.8
16.2	KO	VEH	4	0	10.6
26.1	KO	VEH	0	0	9
26.2	KO	VEH	1	0	6.2
26.3	KO	VEH	1	1	12.5
10.1	KO	THC	38	32	40.4
22.1	KO	THC	8	34	31.4
22.3	KO	THC	14	43	36
16.3	KO	THC	20	29	60.5
16.4	KO	THC	22	52	39
29.1	KO	THC	23	41	34.5
29.2	KO	THC	5	22	17.1
29.3	KO	THC	18	16	17

## Sheet: Fig 2A
FIG 2A
Label	Gen	Group	% of act
38153.txt	WT	0.3	98.8267
38154.txt	WT	0.3	116.426
38155.txt	WT	0.3	132.091
38157.txt	WT	0.3	84.1284
38158.txt	WT	0.3	148.917
38160.txt	WT	0.3	48.5431
42590.txt	WT	0.3	67.1093
46109.txt	WT	0.3	82.7746
46110.txt	WT	0.3	97.0861
8609.txt	WT	1	95.3455
8611.txt	WT	1	112.945
8613.txt	WT	1	86.6426
A.1	WT	1	81.8076
A.2	WT	1	128.417
A.3	WT	1	81.4208
A.4	WT	1	96.8927
F.1	WT	1	49.5101
F.2	WT	1	74.8453
F.3	WT	1	114.105
P.1	WT	1	141.374
P.2	WT	1	125.322
8612.txt	WT	3	84.5152
8614.txt	WT	3	103.855
8617.txt	WT	3	87.9964
8618.txt	WT	3	79.6802
B.1	WT	3	86.2558
B.2	WT	3	51.2506
B.3	WT	3	54.1516
L.1	WT	3	41.3873
L.2	WT	3	67.6895
L.4	WT	3	49.8969
3413.txt	WT	10	19.9201
3414.txt	WT	10	31.3306
8602.txt	WT	10	15.4719
8603.txt	WT	10	12.5709
8615.txt	WT	10	21.6606
8601.txt	WT	VEH	54.1516
8604.txt	WT	VEH	65.9489
8605.txt	WT	VEH	82.001
8608.txt	WT	VEH	122.035
38156.txt	WT	VEH	137.313
38159.txt	WT	VEH	80.4538
39464.txt	WT	VEH	126.483
46111.txt	WT	VEH	88.3832
46112.txt	WT	VEH	122.035
C.1	WT	VEH	96.1191
C.2	WT	VEH	76.0057
C.3	WT	VEH	126.096
C.4	WT	VEH	109.85
G.1	WT	VEH	119.907
G.2	WT	VEH	93.2182
42602.txt	KO	0.3	112.366
42603.txt	KO	0.3	68.4899
42604.txt	KO	0.3	152.319
44218.txt	KO	0.3	84.0071
44219.txt	KO	0.3	71.1653
44220.txt	KO	0.3	108.977
3420.txt	KO	1	89.893
3424.txt	KO	1	75.4459
3425.txt	KO	1	101.486
8591.txt	KO	1	59.9287
8597.txt	KO	1	82.5803
D.1	KO	1	89.3579
D.2	KO	1	102.556
D.3	KO	1	61.5339
D.4	KO	1	52.7943
H.1	KO	1	72.4138
H.2	KO	1	83.4721
H.3	KO	1	85.9691
H.4	KO	1	75.8026
3421.txt	KO	3	113.615
3426.txt	KO	3	84.8989
3434.txt	KO	3	34.6017
8593.txt	KO	3	69.2033
8598.txt	KO	3	34.0666
I.1	KO	3	85.9691
I.2	KO	3	70.8086
I.3	KO	3	65.2794
S.1	KO	3	72.9489
S.2	KO	3	75.6243
S.3	KO	3	58.3234
S.4	KO	3	46.5517
3422.txt	KO	10	17.4792
3423.txt	KO	10	19.7979
3435.txt	KO	10	11.5933
3436.txt	KO	10	47.2652
8588.txt	KO	10	26.0404
8594.txt	KO	10	37.4554
3432.txt	KO	VEH	93.1034
3442.txt	KO	VEH	90.7848
3443.txt	KO	VEH	155.707
8589.txt	KO	VEH	84.5422
8590.txt	KO	VEH	83.8288
8595.txt	KO	VEH	122.889
8596.txt	KO	VEH	142.509
39454.txt	KO	VEH	134.661
44221.txt	KO	VEH	87.7527
K.1	KO	VEH	44.2331
K.2	KO	VEH	94.1736
K.3	KO	VEH	65.8145

## Sheet: Fig 2B
FIG 2B
Label	Gen	Group	Δ in Temp
60.1	WT	1	0.7
60.2	WT	1	0.6
60.3	WT	1	0.7
60.4	WT	1	0.4
A.1	WT	1	1.1
A.2	WT	1	0.5
A.3	WT	1	-0.1
A.4	WT	1	-0.7
F.1	WT	1	0.4
F.2	WT	1	-0.6
F.3	WT	1	1.1
P.1	WT	1	1.1
P.2	WT	1	0.4
V.1	WT	1	-0.4
V.2	WT	1	1.7
AB.1	WT	1	1.1
AB.2	WT	1	2
AB.3	WT	1	1.7
46.1	WT	3	0
46.2	WT	3	0.1
51.4	WT	3	-0.9
B.1	WT	3	0.1
B.2	WT	3	-1.1
B.3	WT	3	-1.3
L.1	WT	3	0.1
L.2	WT	3	0
L.4	WT	3	-1.3
W.1	WT	3	-2.3
W.2	WT	3	-0.5
W.3	WT	3	0.5
W.3	WT	3	-1.1
56.1	WT	10	-1.9
56.2	WT	10	-2.6
56.3	WT	10	-1.9
M.1	WT	10	-3
M.2	WT	10	-1.1
M.3	WT	10	-0.6
Q.1	WT	10	-1.9
Q.2	WT	10	-0.4
Q.3	WT	10	-3.5
Q.4	WT	10	-4.5
AC.1	WT	10	-6.6
AE.4	WT	10	-4.9
AE.5	WT	10	-5
51.1	WT	VEH	1.1
51.2	WT	VEH	0
51.3	WT	VEH	0.9
C.1	WT	VEH	1.3
C.2	WT	VEH	-0.5
C.3	WT	VEH	-0.6
C.4	WT	VEH	1
G.1	WT	VEH	0.4
G.2	WT	VEH	-1.2
R.1	WT	VEH	-2.4
R.2	WT	VEH	-2.4
R.3	WT	VEH	-2
X.1	WT	VEH	0.2
X.2	WT	VEH	1.4
X.3	WT	VEH	1.3
AE.1	WT	VEH	0.4
AE.2	WT	VEH	-0.9
AE.3	WT	VEH	1.91
48.1	KO	1	1.7
48.2	KO	1	1.7
48.3	KO	1	0.6
49.1	KO	1	1.3
49.2	KO	1	2.1
49.3	KO	1	0.5
61.1	KO	1	0.8
61.2	KO	1	1.1
61.3	KO	1	0.2
D.1	KO	1	1
D.2	KO	1	-0.2
D.3	KO	1	-0.1
D.4	KO	1	0.2
H.1	KO	1	0
H.2	KO	1	-0.6
H.3	KO	1	1.1
H.4	KO	1	1.3
Y.1	KO	1	-0.1
Y.2	KO	1	-1.2
Z.1	KO	1	-0.5
Z.2	KO	1	1.7
Z.3	KO	1	0.4
Z.4	KO	1	2
AD.4	KO	1	2.1
45.1	KO	3	-0.1
45.2	KO	3	0.3
55.1	KO	3	0.7
55.2	KO	3	-1.8
55.3	KO	3	0
55.4	KO	3	0
59.1	KO	3	0.5
59.2	KO	3	1
59.3	KO	3	0.5
I.1	KO	3	-0.8
I.2	KO	3	0
I.3	KO	3	-1.7
S.1	KO	3	-0.2
S.2	KO	3	-0.8
S.3	KO	3	-0.7
S.4	KO	3	-1.2
U.1	KO	3	-1.5
U.2	KO	3	0
U.3	KO	3	-0.5
AA.1	KO	3	1.8
AA.2	KO	3	1.7
AA.3	KO	3	0.5
41.1	KO	10	-4.4
41.2	KO	10	-2.5
41.3	KO	10	-4.2
47.1	KO	10	-3
47.2	KO	10	-2.2
50	KO	10	-2.3
E.1	KO	10	-0.8
E.2	KO	10	-5.5
E.3	KO	10	-2.7
E.4	KO	10	-1.1
N.1	KO	10	-1.5
N.2	KO	10	-3.2
N.3	KO	10	-4.6
N.4	KO	10	-4.9
AF.1	KO	10	-4.7
AF.2	KO	10	-3.8
AF.3	KO	10	-6
AF.4	KO	10	-3.1
42.1	KO	VEH	0
42.2	KO	VEH	0
42.3	KO	VEH	0.1
43.1	KO	VEH	0.6
43.2	KO	VEH	0.2
43.3	KO	VEH	0.1
58.1	KO	VEH	1.3
58.2	KO	VEH	0.9
58.3	KO	VEH	0.6
J.1	KO	VEH	0.4
J.2	KO	VEH	1
J.3	KO	VEH	-0.6
J.4	KO	VEH	-0.5
K.1	KO	VEH	0.4
K.2	KO	VEH	0.2
K.3	KO	VEH	-0.8
O.1	KO	VEH	-2.1
O.2	KO	VEH	-1
O.3	KO	VEH	-1.8
T.1	KO	VEH	-2.7
AD.1	KO	VEH	-1.5
AD.2	KO	VEH	0.6
AD.3	KO	VEH	2.6

## Sheet: Fig 2CDE
			FIG 2C	FIG 2D	FIG 2E
Label	Gen	Group	% Analg TImm	% Analg Lick	% Analg Jump
8611	WT	1	28.7	39.01	31.4967
8613	WT	1	21.7	32.12	24.3933
8616	WT	1	20.2	100	43.7433
8607	WT	1	22.5	32.77	23.5067
8609	WT	1	40.2	27.7	26.0933
A.1	WT	1	48.1	29.48	18.74
A.2	WT	1	17.2	37	33.8533
A.3	WT	1	29.4	24.8	26.96
A.4	WT	1	17.2	33.49	37.07
F.1	WT	1	21.9	44.55	25.5533
F.2	WT	1	24.3	23.3	25.4333
F.3	WT	1	19	19.87	26.1233
P.1	WT	1	24	33.16	28.77
P.2	WT	1	25	29.33	22.16
V.1	WT	1	20.9	34.74	19.2133
8612	WT	3	29.5	37.66	27.1267
8617	WT	3	29	37.09	19.46
8618	WT	3	41.6	57.66	23.96
8614	WT	3	22.6	29.67	25.84
8610	WT	3	47	37.19	30.5
B.1	WT	3	18.1	21.88	31.86
B.2	WT	3	65.6	32.45	27.9333
B.3	WT	3	27.8	43.43	48.4833
L.1	WT	3	24.7	29.33	28.9767
L.2	WT	3	24.7	28	23.5933
L.4	WT	3	25.7	41.84	28.8367
8602	WT	10	43.6	20.2	25.2033
8603	WT	10	62.1	32.17	21.5367
8615	WT	10	60.2	19.04	23.64
3413	WT	10	28.8	23.02	26.32
3414	WT	10	30.9	100	94.4967
Q.1	WT	10	43.7	100	100
Q.2	WT	10	35.1	100	100
Q.3	WT	10	55.9	29.37	39.27
Q.4	WT	10	45.3	100	100
AC.1	WT	10	25.6	100	100
8601	WT	VEH	32.3	89	73.3333
8604	WT	VEH	17.7	100	71.6667
8605	WT	VEH	12.7	100	100
8606	WT	VEH	19	93	100
8608	WT	VEH	17.4		28
C.1	WT	VEH	20.8	100	100
C.2	WT	VEH	22.8	100	87.5433
C.3	WT	VEH	16.1		32.5733
C.4	WT	VEH	16.5	70.74	100
G.1	WT	VEH	15.3	100	80.65
G.2	WT	VEH	22.2	100	71.44
R.1	WT	VEH	17.5	100	43
R.2	WT	VEH	14.6	100	46.6667
R.3	WT	VEH	23.7		30.6667
X.2	WT	VEH	13.1	100	100
8597	KO	1	21.8		18
8591	KO	1	35.6	72.13	61.59
8592	KO	1	29.9	22.54	35.3733
3424	KO	1	25.6	50.49	30.5267
3425	KO	1	19.5	37.65	31.47
3433	KO	1	21.7	51.37	77.1267
3420	KO	1	24.4	36.32	22.69
D.1	KO	1	26.5	40.55	33.2167
D.2	KO	1	26.8	21.55	33.9633
D.3	KO	1	26.3	45.03	34.4167
D.4	KO	1	18.4	22.8	30.4233
H.1	KO	1	20	44.87	38.8533
H.2	KO	1	21.3	37.93	32.1533
H.3	KO	1	23.8	34.52	28.6833
H.4	KO	1	26.3	38.48	21.3233
8598	KO	3	41.2	48.94	36.0867
8593	KO	3	32	51.98	29.31
3426	KO	3	24.1	35.68	13.3767
3427	KO	3	39.1	62.28	23
3434	KO	3	28.8	78.22	43.85
3421	KO	3	29.7	28.61	37.09
I.1	KO	3	44.3	80.2	44.12
I.2	KO	3	22.8	63.66	32.7367
I.3	KO	3	32.8	33.21	52.96
S.1	KO	3	23.8	41.11	28.64
S.2	KO	3	41.2	26.1	35.3667
S.3	KO	3	32.5	40.24	34.18
S.4	KO	3	33.7	38.07	36.09
8594	KO	10	53.1	35.92	35.14
8588	KO	10	66.5	26.55	31.5833
3435	KO	10	27.4	29.9	33.0367
3436	KO	10	33.1	39.24	34.6467
3422	KO	10	47.1	25	14
3423	KO	10	36.4	21	19
E.1	KO	10	47.8	16	19.6667
E.2	KO	10	63.4	16	26.6667
E.3	KO	10	49.5	15	20.3333
E.4	KO	10	58.6	14	16.6667
N.1	KO	10	53.4	38.08	32.9667
N.4	KO	10	48.2	28.74	23.8167
8595	KO	VEH	18.2	27.17	25.4833
8596	KO	VEH	16.6	28.99	36.0933
8589	KO	VEH	23.7	43.48	27.9133
8590	KO	VEH	27	31.98	30.05
3442	KO	VEH	23	33.81	35.65
3443	KO	VEH	20.2	32.37	26.77
3432	KO	VEH	13.9	29	33.6667
J.1	KO	VEH	18.2	16	13.6667
J.2	KO	VEH	17.4	22	27.3333
J.3	KO	VEH	21.4	11	11
J.4	KO	VEH	22	27.12	32.9367
K.2	KO	VEH	28.2	22.38	23.9533
K.3	KO	VEH	14.3	33.11	18.83
O.1	KO	VEH	20.6	20.62	23.6233
O.2	KO	VEH	20.9	24.64	22.7467
O.3	KO	VEH	17.5	24.83	24.7033

## Sheet: Fig 2F
FIG 2F
Label	Gen	Treat	Open
5294	KO	THC 3	9.41
44218	KO	THC 3	6.43
44219	KO	THC 3	6.43
44220	KO	THC 3	19.22
44221	KO	THC 3	9.14
5295	KO	THC 3	13.36
5296	KO	THC 3	21.94
14332	KO	THC 3	9.75
14333	KO	THC 3	8.23
14334	KO	THC 3	6.39
10291	KO	VEH	13.96
10292	KO	VEH	11.75
10293	KO	VEH	23.86
10296	KO	VEH	11.42
10297	KO	VEH	27.65
10290	KO	VEH	17.7
11495	WT	THC 3	5.03
11496	WT	THC 3	11.57
11497	WT	THC 3	18.53
16722	WT	THC 3	8.17
16726	WT	THC 3	16.08
16727	WT	THC 3	12.7
38153	WT	THC 3	8.54
38154	WT	THC 3	5.46
38155	WT	THC 3	6.97
38156	WT	THC 3	16.53
9244	WT	VEH	19.81
9245	WT	VEH	19.22
13683	WT	VEH	17.36
13684	WT	VEH	16.69
16692	WT	VEH	8.19
38158	WT	VEH	18.63
38159	WT	VEH	21.52
38160	WT	VEH	17.69

[truncated: 47 more sheets: Fig 2G, Fig 3A, Fig 3B, Fig 3C, Fig 3D, Fig 4A, Fig 4B, Fig 4D, Fig 5A, Fig 5E, Fig 5B, Fig 5F, Fig 5C and 5G, Fig 5D and 5H, Fig 7B, Fig 7C, Fig 7D, Fig 8B, Fig 9 ABCD, Fig 10A …]
